# Supplementary material for: AI Digital Pathology Using qFibrosis Shows Heterogeneity of Fibrosis Regression in Patients with Chronic Hepatitis B and C with Viral Response
Source: Diagnostics (Basel). 2024 Aug 22;14(16):1837. doi: 10.3390/diagnostics14161837 (PMC11353864; doi:10.3390/diagnostics14161837)
Supplement: Supplementary file 1 [file diagnostics-14-01837-s001.zip]

Archive with 1 entries (1 files):
- diagnostics-3143685-supplementary.pdf
